# Supplementary material for: Bacterial blood microbiome of Mastomys rodents: implications for disease spill-over at the animal-human interface within the Bushbuckridge-East community, South Africa
Source: Front Cell Infect Microbiol. 2025 Feb 3;15:1520086. doi: 10.3389/fcimb.2025.1520086 (PMC11830667; doi:10.3389/fcimb.2025.1520086)
Supplement: Supplementary file 2 [file Table2.xlsx]

## Sheet: Sheet1
OTUs Detected	Rodent 2_Mc	Rodent 5_Mc	Rodent 6_Mc	Rodent 11_Mc	Rodent 12_Mc	Rodent 84_Mn	Rodent 74_Mn	Rodent 75_Mn	Rodent 78_Mn	Rodent 95_Mn	Rodent 98_Mn	Rodent 99_Mn	Rodent 19_Mn	Rodent 20_Mc	Rodent 29_Mn	Rodent 30_Mn	Rodent 31_Mn	Rodent 171_Mn	Rodent 172_Mn	Rodent 21_Mn	Rodent 53_St	Rodent 61_Mc	Rodent 159_Mc	Rodent 177_Mc	Rodent 179_Mc
Bartonella spp.	553	162	765	423	300	397	457	352	324	350	427	463	0	556	399	70	14	470	282	0	0	202	12	478	367
B. mastomydis	390	2	2942	1151	154	542	704	364	0	850	1	2057	2	2073	723	0	3	0	143	0	0	6	1	1312	1718
B. grahamii	2197	478	50	1074	1360	1586	1488	1287	1364	350	2160	0	3	110	18	260	118	2428	1171	1	1	702	54	555	4
B. henselae	0	0	0	0	0	0	0	0	0	0	0	0	0	0	0	73	0	0	0	0	0	0	0	0	0
Anaplasma spp.	0	0	2	0	0	0	0	104	0	0	171	0	0	1	0	0	0	0	0	0	0	0	53	1	0
Unclassified Rhizobiales	84	65	109	48	69	71	68	78	72	50	66	71	0	80	303	63	0	83	58	0	0	95	0	62	88
Rare	22	52	53	46	700	86	40	126	222	83	75	150	37	182	13	151	157	13	100	14	48	27	218	153	291
Pseudomonas spp.	25	240	83	184	711	52	79	521	966	125	269	248	1675	504	0	86	710	25	926	1418	76	137	2184	207	227
Unclassified Pseudomonadaceae	1	75	15	18	0	0	0	37	72	0	19	12	145	42	0	0	34	0	67	115	15	38	172	20	0
Ochrobactrum spp.	0	0	0	0	0	0	0	0	0	0	0	0	0	0	26	1793	1649	0	0	0	1212	0	0	0	0
Unclassified Brucellaceae	0	0	0	0	0	0	0	0	0	0	0	0	0	0	0	742	63	0	0	0	72	0	0	0	0
Mc= Mastomys coucha
Mn= Mastomy natalensis
St= Steotomys sp.
